# Supplementary material for: Association between Vitamin A and E Forms and Prostate Cancer Risk in the Singapore Prostate Cancer Study
Source: Nutrients. 2023 Jun 8;15(12):2677. doi: 10.3390/nu15122677 (PMC10301520; doi:10.3390/nu15122677)
Supplement: Supplementary file 1 [file nutrients-15-02677-s001.zip]

Archive with 1 entries (1 files):
- nutrients-2398462-supplementary.pdf
